# Supplementary material for: Functional and Molecular Immune Response of Rainbow Trout (Oncorhynchus mykiss) Following Challenge with Yersinia ruckeri
Source: Int J Mol Sci. 2022 Mar 13;23(6):3096. doi: 10.3390/ijms23063096 (PMC8948951; doi:10.3390/ijms23063096)
Supplement: Supplementary file 1 [file ijms-23-03096-s001.zip]

Archive with 1 entries (1 files):
- ijms-1619163-supplementary.pdf
